# Supplementary material for: Development of a healthy ageing index in Latin American countries - a 10/66 dementia research group population-based study
Source: BMC Med Res Methodol. 2019 Dec 5;19:226. doi: 10.1186/s12874-019-0849-y (PMC6894331; doi:10.1186/s12874-019-0849-y)
Supplement: Supplementary file 2 — Residual differences (differences between predicted and observed correlations) for the one factor, the second-order and the bifactor models to assess local fit assessment. [file 12874_2019_849_MOESM2_ESM.xlsx]

## Sheet: Sheet1
One factor model
	Residual matrix
	PDAS2	PDAS7	PDAS8	PDAS9	PDAS12	DECIDE	TOILET	MONEY	PEAR	PEYE	WORDFIND	ACTIV	ORIENT	CHORES	SLEEPTRO	ROUTINED	EXHAUSTI	SPEEDTES	LEARNTES	DELAYEDR	LONGMEMD	IMMEDREC	VERBALFL	TIMEORIE	PAPER_DI
	________	________	________	________	________	________	________	________	________	________	________	________	________	________	________	________	________	________	________	________	________	________	________	________	________
PDAS2
PDAS7	0.125
PDAS8	-0.058	0.004
PDAS9	-0.067	-0.004	0.047
PDAS12	0.107	0.097	-0.064	-0.058
DECIDE	-0.19	-0.194	-0.191	-0.206	-0.163
TOILET	-0.069	-0.004	-0.009	-0.017	-0.055	0.021
MONEY	-0.19	-0.198	-0.196	-0.22	-0.171	0.162	0.003
PEAR	0.012	0.063	-0.049	-0.062	0.018	-0.046	-0.052	-0.034
PEYE	0.061	0.102	-0.022	-0.037	0.052	-0.1	-0.094	-0.083	0.349
WORDFIND	-0.185	-0.177	-0.148	-0.151	-0.149	0.185	0.063	0.162	-0.023	-0.052
ACTIV	-0.089	-0.052	-0.125	-0.123	-0.069	0.13	0.043	0.113	-0.003	-0.014	0.133
ORIENT	-0.217	-0.208	-0.174	-0.187	-0.172	0.094	0.027	0.097	-0.056	-0.142	0.153	0.135
CHORES	-0.155	-0.163	-0.201	-0.233	-0.149	0.155	-0.07	0.138	-0.08	-0.129	0.111	0.151	0.136
Q541	0.077	0.121	-0.036	-0.062	0.053	-0.076	-0.132	-0.086	0.047	0.178	-0.023	-0.004	-0.194	-0.097
Q643	0.043	0.036	-0.04	-0.025	0.075	-0.039	-0.112	-0.031	0.045	0.109	0	0.055	-0.114	-0.029	0.311
Q481	0.068	0.103	-0.086	-0.098	0.042	-0.115	-0.124	-0.139	0.168	0.222	-0.053	0.031	-0.158	-0.147	0.363	0.264
NEO12B	0.035	0.118	0.101	0.064	0.044	-0.046	0.025	0	-0.068	0.056	-0.086	-0.043	-0.021	0.073	0.065	0.038	-0.044
LEARN	-0.215	-0.172	-0.153	-0.157	-0.172	0.006	0.064	0.024	-0.007	-0.059	0.013	0.009	0.085	0.007	-0.078	-0.024	-0.039	-0.063
WORDDEL	-0.128	-0.069	-0.148	-0.141	-0.112	0.016	0	0.054	-0.044	-0.015	-0.047	-0.017	0.088	0.045	0.018	-0.053	0.013	-0.013	0.135
LONGMEM	-0.218	-0.187	-0.143	-0.152	-0.2	0	0.029	0.029	0.021	-0.083	0.073	-0.002	0.08	0.011	-0.099	-0.109	-0.005	-0.296	0.173	0.089
WORDIMM	-0.11	-0.115	-0.058	-0.05	-0.092	0.049	0.113	0.055	0.041	0.006	0.041	-0.006	0.094	0.024	-0.078	0.014	-0.031	-0.033	0.027	-0.094	0.097
ANIMALS	-0.169	-0.111	-0.117	-0.11	-0.149	0.003	0.078	0.034	-0.043	-0.063	-0.015	-0.051	0.058	0.044	-0.062	-0.054	-0.051	-0.011	0.177	0.102	0.161	0.02
TIMEORIENT	-0.199	-0.142	-0.191	-0.19	-0.19	0.024	0.034	0.074	-0.035	-0.052	-0.01	0.001	0.056	0.033	-0.109	-0.067	-0.1	-0.001	0.161	0.15	0.22	0.053	0.144
PAPER	-0.119	-0.087	-0.06	-0.059	-0.088	0.045	0.064	0.042	-0.041	-0.024	0.014	0.003	0.078	0.036	-0.043	-0.068	-0.02	-0.056	0.051	0.079	0.08	0.124	0.05	0.058
STORY	-0.217	-0.182	-0.153	-0.155	-0.207	0.012	0.026	0.028	0.003	-0.078	0.028	-0.006	0.059	0.036	-0.075	-0.048	0.006	-0.065	0.196	0.094	0.178	0.078	0.143	0.139	0.094
Rule of thumb	0.1				0.15				0.2
number of discrepancies	43	73			20	44			6	11
Total	116				64				17
	Residual matrix
2nd order model	PDAS2	PDAS7	PDAS8	PDAS9	PDAS12	DECIDE	TOILET	MONEY	PEAR	PEYE	WORDFIND	ACTIV	ORIENT	CHORES	SLEEPTRO	ROUTINED	EXHAUSTI	SPEEDTES	LEARNTES	DELAYEDR	LONGMEMD	IMMEDREC	VERBALFL	TIMEORIE	PAPER_DI
	________	________	________	________	________	________	________	________	________	________	________	________	________	________	________	________	________	________	________	________	________	________	________	________	________
PDAS2
PDAS7	0.057
PDAS8	-0.1	-0.053
PDAS9	-0.106	-0.058	0.025
PDAS12	0.05	0.029	-0.105	-0.096
DECIDE	-0.049	-0.084	-0.022	-0.034	-0.018
TOILET	-0.149	-0.093	-0.076	-0.081	-0.134	0.145
MONEY	-0.048	-0.087	-0.025	-0.046	-0.024	0.013	0.128
PEAR	0.078	0.116	0.028	0.017	0.086	-0.041	0.008	-0.03
PEYE	0.116	0.146	0.043	0.029	0.109	-0.104	-0.045	-0.089	0.145
WORDFIND	-0.08	-0.096	-0.021	-0.022	-0.04	0.058	0.154	0.028	-0.022	-0.059
ACTIV	0.009	0.023	-0.006	-0.001	0.032	-0.001	0.127	-0.026	-0.005	-0.023	0.016
ORIENT	-0.074	-0.097	-0.001	-0.011	-0.025	-0.056	0.152	-0.062	-0.052	-0.147	0.018	-0.006
CHORES	-0.032	-0.066	-0.052	-0.081	-0.022	0.027	0.038	0.003	-0.076	-0.134	-0.004	0.032	-0.001
Q541	0.101	0.14	-0.005	-0.032	0.078	-0.094	-0.111	-0.105	-0.108	0.025	-0.04	-0.022	-0.214	-0.113
Q643	0.151	0.124	0.086	0.103	0.185	-0.03	-0.014	-0.024	-0.286	-0.219	0.001	0.053	-0.107	-0.023	0.062
Q481	0.093	0.121	-0.055	-0.066	0.069	-0.136	-0.103	-0.162	-0.004	0.053	-0.073	0.009	-0.181	-0.166	0.236	-0.012
NEO12B	-0.016	0.066	0.052	0.016	-0.008	-0.017	-0.036	0.029	-0.051	0.069	-0.066	-0.025	0.008	0.098	0.068	0.065	-0.041
LEARN	-0.097	-0.077	-0.013	-0.015	-0.051	0.002	0.171	0.018	0.004	-0.054	0.003	-0.006	0.079	0.002	-0.085	-0.005	-0.047	-0.035
WORDDEL	-0.041	0.001	-0.045	-0.037	-0.022	0.018	0.079	0.054	-0.035	-0.01	-0.051	-0.024	0.087	0.045	0.014	-0.037	0.008	0.009	0.041
LONGMEM	-0.111	-0.101	-0.016	-0.023	-0.089	-0.005	0.126	0.022	0.031	-0.079	0.062	-0.017	0.072	0.006	-0.106	-0.092	-0.013	-0.271	0.046	0.002
WORDIMM	0.009	-0.019	0.081	0.091	0.03	0.062	0.222	0.066	0.057	0.015	0.045	-0.006	0.105	0.035	-0.08	0.04	-0.035	-0.003	-0.079	-0.166	-0.002
ANIMALS	-0.04	-0.007	0.036	0.045	-0.015	0	0.195	0.029	-0.03	-0.057	-0.026	-0.066	0.052	0.04	-0.069	-0.033	-0.06	0.02	0.028	0.001	0.023	-0.095
TIMEORIENT	-0.046	-0.019	-0.011	-0.007	-0.033	0.028	0.174	0.075	-0.018	-0.044	-0.016	-0.01	0.057	0.035	-0.116	-0.039	-0.109	0.037	-0.001	0.04	0.07	-0.072	-0.031
PAPER	-0.016	-0.004	0.062	0.064	0.018	0.053	0.158	0.048	-0.028	-0.016	0.014	0.001	0.085	0.042	-0.046	-0.047	-0.024	-0.03	-0.047	0.012	-0.012	0.048	-0.057	-0.058
STORY	-0.093	-0.083	-0.007	-0.007	-0.079	0.014	0.138	0.027	0.016	-0.071	0.023	-0.016	0.059	0.037	-0.081	-0.026	-0.001	-0.035	0.063	0.003	0.055	-0.025	0	-0.017	-0.001
Rule of thumb	0.1				0.15				0.2
number of discrepancies	26	27			10	8			2	4
Total	53				18				6
Bifactor Model	Residual matrix
	PDAS2	PDAS7	PDAS8	PDAS9	PDAS12	DECIDE	TOILET	MONEY	PEAR	PEYE	WORDFIND	ACTIV	ORIENT	CHORES	SLEEPTRO	ROUTINED	EXHAUSTI	SPEEDTES	LEARNTES	DELAYEDR	LONGMEMD	IMMEDREC	VERBALFL	TIMEORIE	PAPER_DI
	________	________	________	________	________	________	________	________	________	________	________	________	________	________	________	________	________	________	________	________	________	________	________	________	________
PDAS2
PDAS7	0.022
PDAS8	-0.113	-0.067
PDAS9	-0.102	-0.057	0.026
PDAS12	0.03	0.01	-0.109	-0.084
DECIDE	0.021	-0.03	-0.04	-0.044	0.025
TOILET	-0.011	0.023	-0.003	0.004	-0.013	-0.01
MONEY	0.016	-0.041	-0.056	-0.069	0.01	0.011	-0.048
PEAR	0.085	0.119	0.001	-0.008	0.082	-0.051	-0.069	-0.045
PEYE	0.137	0.161	0.034	0.023	0.12	-0.095	-0.099	-0.084	0.201
WORDFIND	-0.016	-0.047	-0.028	-0.023	0.002	0.008	0.035	0.007	-0.028	-0.049
ACTIV	0.058	0.059	-0.033	-0.021	0.058	-0.007	-0.014	-0.018	-0.018	-0.02	-0.005
ORIENT	-0.022	-0.06	-0.047	-0.049	-0.002	-0.025	-0.041	-0.024	-0.073	-0.147	0.034	0.021
CHORES	0.028	-0.021	-0.072	-0.094	0.013	0.006	-0.106	0.003	-0.086	-0.127	-0.044	0.028	0.026
Q541	0.144	0.176	0.022	-0.002	0.116	-0.051	-0.11	-0.063	-0.132	-0.048	-0.003	0.011	-0.174	-0.076
Q643	0.153	0.119	0.03	0.052	0.17	-0.058	-0.151	-0.061	-0.112	-0.08	-0.017	0.023	-0.153	-0.05	0.088
Q481	0.137	0.159	-0.028	-0.037	0.107	-0.093	-0.106	-0.119	-0.036	-0.035	-0.036	0.042	-0.142	-0.128	0.039	0.009
NEO12B	-0.043	0.042	0.036	0.007	-0.027	0.007	0.012	0.05	-0.05	0.075	-0.044	-0.009	0.025	0.118	0.084	0.064	-0.024
LEARN	-0.05	-0.042	-0.026	-0.023	-0.022	0.027	0.066	0.034	-0.003	-0.048	0.028	0.006	0.085	0.021	-0.056	-0.024	-0.019	-0.019
WORDDEL	-0.01	0.025	-0.056	-0.044	-0.003	0.033	0.003	0.063	-0.04	-0.006	-0.035	-0.017	0.09	0.057	0.033	-0.052	0.028	0.019	0.012
LONGMEM	-0.054	-0.056	-0.011	-0.013	-0.049	0.036	0.05	0.056	0.031	-0.067	0.1	0.009	0.098	0.039	-0.076	-0.099	0.017	-0.251	-0.022	-0.037
WORDIMM	-0.004	-0.037	0.002	0.018	-0.003	0.013	0.052	0.006	0.025	-0.003	0.009	-0.055	0.034	-0.013	-0.069	-0.02	-0.025	-0.011	-0.015	-0.121	0.066
ANIMALS	-0.006	0.016	0	0.015	-0.003	0.004	0.056	0.023	-0.046	-0.058	-0.016	-0.072	0.035	0.04	-0.043	-0.067	-0.034	0.03	0.016	-0.001	0	-0.032
TIMEORIENT	-0.007	0.008	-0.05	-0.039	-0.018	0.034	0.019	0.07	-0.036	-0.045	-0.005	-0.016	0.039	0.036	-0.085	-0.077	-0.078	0.049	-0.015	0.037	0.044	0	-0.01
PAPER	-0.014	-0.008	0.008	0.015	0.003	0.026	0.026	0.013	-0.05	-0.027	-0.003	-0.028	0.04	0.015	-0.033	-0.09	-0.011	-0.031	-0.019	0.034	0.014	0.081	-0.02	-0.016
STORY	-0.046	-0.047	-0.02	-0.015	-0.051	0.039	0.034	0.044	0.009	-0.065	0.048	-0.003	0.066	0.056	-0.052	-0.045	0.028	-0.019	0.018	-0.02	-0.005	0.041	-0.006	-0.024	0.03
Rule of thumb	0.1			0.15			0.2
number of discrepancies	15	18		6	4		1	1
Total	33			10			2
	Residuals fo	r Covariances/C	orrelations/Re	sidual Correla	tions
	ACTIV	ORIENT	CHORES	PEAR	PEYE
	________	________	________	________	________
ORIENT
CHORES
PEAR
PEYE
SLEEPTRO
ROUTINED
EXHAUSTI
LEARNTES
DELAYEDR
LONGMEMD
IMMEDREC
VERBALFL
TIMEORIE
PAPER_DI
STORYREC
	Residuals fo	r Covariances/C	orrelations/Re	sidual Correla	tions
	SLEEPTRO	ROUTINED	EXHAUSTI	LEARNTES	DELAYEDR
	________	________	________	________	________
ROUTINED
EXHAUSTI
LEARNTES
DELAYEDR
LONGMEMD
IMMEDREC
VERBALFL
TIMEORIE
PAPER_DI
STORYREC
	Residuals fo	r Covariances/C	orrelations/Re	sidual Correla	tions
	LONGMEMD	IMMEDREC	VERBALFL	TIMEORIE	PAPER_DI
	________	________	________	________	________
IMMEDREC
VERBALFL
TIMEORIE
PAPER_DI
STORYREC
